# Supplementary material for: Antimicrobial Properties of Flavonoid Derivatives with Bromine, Chlorine, and Nitro Group Obtained by Chemical Synthesis and Biotransformation Studies
Source: Int J Mol Sci. 2024 May 19;25(10):5540. doi: 10.3390/ijms25105540 (PMC11122099; doi:10.3390/ijms25105540)
Supplement: Supplementary file 1 [file ijms-25-05540-s001.zip]

Archive with 1 entries (1 files):
- ijms-2989965-supplementary.pdf
